# Supplementary material for: EMSY enhances glycolysis in ovarian cancer cells
Source: Eur J Med Res. 2025 Sep 29;30:890. doi: 10.1186/s40001-025-03133-x (PMC12482080; doi:10.1186/s40001-025-03133-x)
Supplement: Supplementary file 1 — Additional file 1. Figure S1. Western blot primary data for Fig. 2. Figure S2. Western blot primary data for Fig. 3. Figure S3. Western blot primary data for Fig. 5. [file 40001_2025_3133_MOESM1_ESM.zip]

Archive with 4 entries (3 files):
- 新建文件夹/Figure S1 WB pimary data 20250514 for Fig2.tif
- 新建文件夹/Figure S2 WB primary data for Fig3.tif
- 新建文件夹/Figure S3 WB primary data for Fig5.tif
- 新建文件夹/
